# Supplementary material for: A Small Guanosine Triphosphate Binding Protein PagRabE1b Promotes Xylem Development in Poplar
Source: Front Plant Sci. 2021 Jun 4;12:686024. doi: 10.3389/fpls.2021.686024 (PMC8213388; doi:10.3389/fpls.2021.686024)
Supplement: Supplementary Table 1 — List of primers used in this study. [file Table_1.XLSX]

## Sheet: Table S1
Table S1 List of primers used in this paper.
Gene	Gene ID	Forward primer 5’→3’	Reverse primer 5’→3’	Notes
SND1A1	Potri.011G153300	TGGTTCAGGGAATGAAGGAG	GCTTTCTAGCCGAGGAAGGT	Realtime
MYB021	Potri.009G053900	TCCATTTGCATTCCCTTCTC	CCTCCCATGACATCTTTGCT	Realtime
MYB127	Potri.003G155700	TCGGAAGTGTCCCTGTATCC	AACCATATTCTGCCCAGCAC	Realtime
LAC17	Potri.006G087100	AATGTGCCACAAACAGTGGA	CGGAGGTGAAGACACCATTT	Realtime
CesA7A	Potri.006G181900	TGCAGTGCTAACCAATGCTC	TGTTGGCGTAACGATCATGT	Realtime
FRA8	Potri.009G006500	ACCTTACATCTCGCCGGAAA	TGGGGTGCACTTCCATTTTG	Realtime
MC9	Potri.016G024500	TGATGCCAGCCTCAAGTACA	TGCTTTTCCTCCACCCTCAT	Realtime
β-VPE	Potri.006G232900	GACTCATTGCCGGCGTAATT	AACCTAGAAGCCTCCGATGG	Realtime
Peroxidase	Potri.018G136900	TGTGATGGGTCTGTGCTGAT	GAGACAACACCAGGGCATTG	Realtime
ATG8d1	Potri.003G110900	GCTCTCTCCTTCTCTTGGCA	TCCACAATCACCGGAATCCT	Realtime
ATG8f2	Potri.002G144600	AGTTCCTGCTGACCTGACTG	CGGTTGGTGGGAGAACATTG	Realtime
ATG8i	Potri.002G189600	GCTTCGTTTGACACCTGGG	CGGAGTCCATTAAAGCAGCT	Realtime
VND6C1	Potri.007G014400	ACAAAGGAAGAGCCCCAAAT	GGCCAGTAGTTCGCTTCTTG	Realtime
MYB031	Potri.007G106100	TGGTGATGGTTATGGAAGCA	GAGATTCCCACACCGAGAAA	Realtime
MYB090	Potri.015G033600	GGCCTGCAGAAGATGAGAAG	TCCGGTGAGAAGCAAGAAGT	Realtime
MYB128	Potri.003G132000	TACGAAAGCCTTCAGCACCT	GAAAAAGCTCCCCACGTACA	Realtime
IRX9	Potri.016G086400	GGCTGAGTGGGATTGTTCAT	AGGCCTTTTATCCGTTTCGT	Realtime
Gux1a	Potri.005G061600	CCAAAAGCTGAGAAGGATGC	TGCAGTTTGAAGGCTCAATG	Realtime
Gux1b	Potri.007G107200	TGGCATCGTATTCCAAAACA	GCAATCGTAGTCTCGGAAGC	Realtime
CesA4A	Potri.002G257900	CAGTCCTGTCCTCAGTGCAA	CAACACTTCCTGCTGACGAA	Realtime
CesA7B	Potri.018G103900	TGCAGTGCTTACCAATGCTC	TGTTGGCGTATCGATCATGT	Realtime
CesA8A	Potri.011G069600	AAAACACCTGACGAGGGATG	GGCTTTCTTGTGGTGTTGGT	Realtime
LAC4	Potri.010G193100	GTTTCCGGGACCCACTATTT	CCCAGGCTGTATTGGACACT	Realtime
CAD1	Potri.009G095800	AAGCTTGATGGCAAGCTGAT	CCTCTCGAATGCTGTGTTGA	Realtime
PtActin	Potri.001G309500	AAACTGTAATGGTCCTCCCTCCG	GCATCATCACAATCACTCTCCGA	Realtime
RabE1b	Potri.008G051700	TTGATTGGGGATAGCGGTGT	AAATCAATGCCGATGGTGGT	Realtime
RabE1b-CDS	Potri.008G051700	ATGGCTGCACCGCCAGCAAG	TTAGCACTTTACAGTTTCAA	CDS clone
